# Supplementary material for: Annexin 2A sustains glioblastoma cell dissemination and proliferation
Source: Oncotarget. 2016 Jul 13;7(34):54632–49. doi: 10.18632/oncotarget.10565 (PMC5342369; doi:10.18632/oncotarget.10565)
Supplement: Supplementary file 2 [file oncotarget-07-54632-s002.xls]

## Sheet: Suppl. TableS3 TCGA vs GSE13041
Supplementary Table S3: Common differentially expressed genes between TGCA
and GSE13041 derived from comparison between ANXA2 Very Low and ANXA2 High patients.
Genes	Regulation
ABCA1	Up
ABCC3	Up
ACSL1	Up
ACTA2	Up
ACTN1	Up
ADAM12	Up
ADAM28	Up
ADAMTS1	Up
ADM	Up
AEBP1	Up
AHNAK2	Up
AHR	Up
AIM1	Up
AKAP12	Up
ALOX5	Up
ALOX5AP	Up
AMIGO2	Up
ANGPT2	Up
ANGPTL4	Up
ANXA1	Up
ANXA2	Up
ANXA4	Up
APOC1	Up
AQP9	Up
ARL4C	Up
ASPN	Up
ATF3	Up
BCAT1	Up
BCL2A1	Up
BHLHE40	Up
BIRC3	Up
BST2	Up
C10orf10	Up
C1QA	Up
C1QB	Up
C1R	Up
C1RL	Up
C1S	Up
C21orf62	Up
C3	Up
C5AR1	Up
C8orf4	Up
CA12	Up
CA2	Up
CA3	Up
CA9	Up
CALD1	Up
CAPG	Up
CASP1	Up
CAV1	Up
CAV2	Up
CBR1	Up
CCDC109B	Up
CCL18	Up
CCL2	Up
CCL20	Up
CCR1	Up
CD14	Up
CD163	Up
CD44	Up
CD53	Up
CD58	Up
CD74	Up
CD86	Up
CD93	Up
CD99	Up
CDH11	Up
CDH6	Up
CDKN1A	Up
CEBPD	Up
CECR1	Up
CFB	Up
CFI	Up
CH25H	Up
CHI3L1	Up
CHI3L2	Up
CHRNA9	Up
CHST2	Up
CHST7	Up
CLEC2B	Up
CLEC5A	Up
CLIC4	Up
CLU	Up
CNGA3	Up
COL15A1	Up
COL1A1	Up
COL1A2	Up
COL3A1	Up
COL4A1	Up
COL4A2	Up
COL5A1	Up
COL5A2	Up
COL6A1	Up
COL6A2	Up
COL6A3	Up
COL8A2	Up
COLEC12	Up
CP	Up
CPVL	Up
CRIP1	Up
CRISPLD2	Up
CSRP2	Up
CSTA	Up
CTGF	Up
CTSC	Up
CTSH	Up
CTSK	Up
CTSS	Up
CTSZ	Up
CXCL10	Up
CXCL11	Up
CXCL14	Up
CXCL2	Up
CXCL3	Up
CXCL5	Up
CXCR4	Up
CYBB	Up
CYP1B1	Up
CYR61	Up
DAB2	Up
DCN	Up
DIRAS3	Up
DOK5	Up
DPYD	Up
DPYSL3	Up
DSE	Up
DUSP1	Up
DUSP4	Up
DUSP5	Up
DUSP6	Up
ECHDC2	Up
ECM2	Up
EFEMP1	Up
EFEMP2	Up
EFHC2	Up
EFNB2	Up
EGR1	Up
ELOVL2	Up
EMP1	Up
EMP3	Up
ENO1	Up
ERAP2	Up
ETV5	Up
F13A1	Up
F2RL1	Up
F3	Up
FABP5	Up
FABP7	Up
FAM129A	Up
FAS	Up
FBLN1	Up
FBLN5	Up
FBN1	Up
FCER1G	Up
FCGBP	Up
FCGR1B	Up
FCGR2A	Up
FCGR2B	Up
FCGR2C	Up
FERMT2	Up
FJX1	Up
FKBP5	Up
FLNC	Up
FMOD	Up
FN1	Up
FOS	Up
FPR1	Up
FXYD5	Up
FZD7	Up
G0S2	Up
GADD45B	Up
GAP43	Up
GBP1	Up
GBP2	Up
GCH1	Up
GDF15	Up
GEM	Up
GFPT2	Up
GLIPR1	Up
GPNMB	Up
GRB10	Up
GSAP	Up
HAMP	Up
HAS2	Up
HCK	Up
HCLS1	Up
HILPDA	Up
HK2	Up
HLA-DMA	Up
HLA-DMB	Up
HLA-DPA1	Up
HLA-DPB1	Up
HLA-DQB1	Up
HLA-DRA	Up
HMOX1	Up
HP	Up
HRH1	Up
HSPA6	Up
ICAM1	Up
IER3	Up
IFI16	Up
IFI30	Up
IFI35	Up
IFI44	Up
IFITM1	Up
IGF2BP2	Up
IGFBP2	Up
IGFBP3	Up
IGFBP4	Up
IGFBP5	Up
IL13RA1	Up
IL1R1	Up
IL1R2	Up
IL1RAP	Up
IL6	Up
IL8	Up
IQCG	Up
IQGAP1	Up
ITGA7	Up
ITGAM	Up
ITGB2	Up
ITGB4	Up
KCNE4	Up
KCTD12	Up
KIAA0226L	Up
KYNU	Up
LAMA2	Up
LAMA4	Up
LAMB1	Up
LAPTM5	Up
LDLR	Up
LEF1	Up
LGALS3	Up
LIF	Up
LMO2	Up
LOX	Up
LOXL1	Up
LOXL2	Up
LPHN2	Up
LRRFIP1	Up
LTF	Up
LUM	Up
LY96	Up
LYPD1	Up
LYVE1	Up
LYZ	Up
LZTS1	Up
MAFB	Up
MAFF	Up
MAN1A1	Up
MAN1C1	Up
MAOB	Up
MDFIC	Up
MDK	Up
MEOX2	Up
MEST	Up
MFAP2	Up
MFAP4	Up
MGP	Up
MMP7	Up
MMP9	Up
MNDA	Up
MOXD1	Up
MRC1	Up
MREG	Up
MRPS17	Up
MS4A4A	Up
MS4A6A	Up
MSR1	Up
MT1E	Up
MX1	Up
MXRA5	Up
MYL9	Up
MYOF	Up
NAMPT	Up
NCF2	Up
NDRG1	Up
NES	Up
NID2	Up
NNMT	Up
NPL	Up
NR2E1	Up
NRP1	Up
NUPR1	Up
OLFML2B	Up
OLFML3	Up
OSBPL3	Up
OXTR	Up
P4HA2	Up
PCOLCE	Up
PCOLCE2	Up
PCSK5	Up
PDGFA	Up
PDGFD	Up
PDLIM1	Up
PDLIM3	Up
PDLIM4	Up
PDPN	Up
PHLDA2	Up
PI3	Up
PLA2G2A	Up
PLA2G5	Up
PLAGL1	Up
PLAT	Up
PLAU	Up
PLAUR	Up
PLIN2	Up
PLP2	Up
PLTP	Up
PMP22	Up
POSTN	Up
PPIC	Up
PROS1	Up
PRRX1	Up
PRSS23	Up
PSRC1	Up
PTGER4	Up
PTGS1	Up
PTGS2	Up
PTPRC	Up
PTRF	Up
PTX3	Up
PXDN	Up
PYGL	Up
RARRES1	Up
RARRES2	Up
RARRES3	Up
RBM47	Up
RBP1	Up
RBPMS	Up
RCAN1	Up
RFTN1	Up
RGS1	Up
RGS2	Up
RNASE6	Up
S100A10	Up
S100A11	Up
S100A13	Up
S100A4	Up
S100A8	Up
S100A9	Up
SAMSN1	Up
SDC2	Up
SDC4	Up
SEC61G	Up
SEL1L3	Up
SERPINA1	Up
SERPINA3	Up
SERPINB1	Up
SERPINE1	Up
SERPING1	Up
SFRP4	Up
SKAP2	Up
SLAMF8	Up
SLC16A3	Up
SLC2A10	Up
SLC2A3	Up
SLC2A5	Up
SLC39A8	Up
SLN	Up
SLPI	Up
SNAI2	Up
SOCS2	Up
SPP1	Up
SPRY1	Up
SPRY2	Up
SPRY4	Up
SQRDL	Up
SRGN	Up
SRPX	Up
SRPX2	Up
STAB1	Up
STC1	Up
STEAP1	Up
STEAP3	Up
SVIL	Up
SYNC	Up
SYNM	Up
SYNPO	Up
SYPL1	Up
TAGLN	Up
TDO2	Up
TFPI2	Up
TGFB2	Up
TGFBI	Up
TGFBR2	Up
THBD	Up
THBS1	Up
THBS2	Up
THEMIS2	Up
TIMP1	Up
TM4SF1	Up
TMEM158	Up
TMEM176B	Up
TMEM45A	Up
TNC	Up
TNFAIP2	Up
TNFAIP3	Up
TNFAIP6	Up
TNFAIP8	Up
TNFSF10	Up
TNFSF13	Up
TOM1L1	Up
TPM2	Up
TREM1	Up
TREM2	Up
TRIM22	Up
TUBB6	Up
TYROBP	Up
UPP1	Up
VAMP3	Up
VAMP5	Up
VAMP8	Up
VCAM1	Up
VEGFA	Up
VOPP1	Up
VSIG4	Up
WWTR1	Up
YME1L1	Up
ZFP36	Up
ZYX	Up
ABAT	Down
ABCG2	Down
ACTL6B	Down
ADAM22	Down
ADCY1	Down
ADCY2	Down
AK5	Down
AKAP7	Down
ALCAM	Down
ALDH5A1	Down
ALDOC	Down
AMOTL2	Down
AMPH	Down
ANK3	Down
APBA2	Down
ARHGEF4	Down
ARPP21	Down
ASCL1	Down
ASTN1	Down
ASTN2	Down
ATP1A2	Down
ATP2B2	Down
ATP6V1G2	Down
ATP8A1	Down
ATRNL1	Down
BAALC	Down
BAI3	Down
BASP1	Down
BCAN	Down
BCAS1	Down
BEX1	Down
BRINP1	Down
BRINP2	Down
C14orf132	Down
C1QL1	Down
C1orf61	Down
CA10	Down
CACNA1A	Down
CADM3	Down
CAMTA1	Down
CAPN3	Down
CCK	Down
CDH10	Down
CDK5R1	Down
CDKN1C	Down
CHD7	Down
CHGA	Down
CHGB	Down
CHRDL1	Down
CLASP2	Down
CLGN	Down
CNTN1	Down
CNTNAP2	Down
CSGALNACT1	Down
CSPG5	Down
CTNNA2	Down
CTNND2	Down
CXorf57	Down
DAAM2	Down
DCX	Down
DIRAS2	Down
DLL3	Down
DNAJC6	Down
DNM1	Down
DNM3	Down
DPP6	Down
DPY19L2P2	Down
DPYSL4	Down
DYNC1I1	Down
EEF1A2	Down
EFHD1	Down
ELAVL4	Down
ELMO1	Down
EPHB1	Down
ERBB3	Down
ERBB4	Down
ERC2	Down
ETNPPL	Down
EYA1	Down
FA2H	Down
FAIM2	Down
FAM107A	Down
FAM171A1	Down
FAM5C	Down
FERMT1	Down
FGF13	Down
FGF14	Down
FGF9	Down
FGFR2	Down
FUT9	Down
FXYD6	Down
FXYD7	Down
GABBR1	Down
GABBR2	Down
GABRA2	Down
GABRB1	Down
GAD1	Down
GAD2	Down
GNAI1	Down
GNAL	Down
GNAO1	Down
GNAS	Down
GNG3	Down
GNG4	Down
GOLGA8A	Down
GPM6A	Down
GPR17	Down
GPRASP1	Down
GPRC5B	Down
GRIA2	Down
GRIA3	Down
GRIK2	Down
GRM3	Down
HLF	Down
HMP19	Down
HPCA	Down
HPCAL4	Down
HRASLS	Down
HSPA12A	Down
INA	Down
ITM2A	Down
KAT2B	Down
KBTBD11	Down
KCNB1	Down
KCND2	Down
KCND3	Down
KCNK1	Down
KCNN2	Down
KCNN3	Down
KCNQ2	Down
KIAA1107	Down
KIF1A	Down
KIF5C	Down
KIT	Down
KLRC3	Down
L1CAM	Down
LAMP5	Down
LDB2	Down
LDOC1	Down
LPHN3	Down
LPPR1	Down
LRP4	Down
LRRTM2	Down
LY6H	Down
MAG	Down
MAP1A	Down
MAP2	Down
MAPT	Down
MBP	Down
MEG3	Down
MLLT11	Down
MMP16	Down
MOBP	Down
MOG	Down
MPPED2	Down
MYCN	Down
MYO10	Down
MYRF	Down
MYT1L	Down
NAP1L2	Down
NAP1L3	Down
NAV3	Down
NBEA	Down
NCALD	Down
NCAM1	Down
NCAN	Down
NDN	Down
NDRG2	Down
NDRG4	Down
NEFL	Down
NEFM	Down
NET1	Down
NEUROD1	Down
NKX2-2	Down
NMNAT2	Down
NPY	Down
NRGN	Down
NRXN1	Down
NRXN2	Down
NRXN3	Down
NTM	Down
NTRK2	Down
NTRK3	Down
NTSR2	Down
OLFM1	Down
OLIG2	Down
OMG	Down
OPCML	Down
PAIP1	Down
PAK3	Down
PAQR6	Down
PCDH17	Down
PCLO	Down
PCSK1N	Down
PCSK2	Down
PDE4DIP	Down
PDE8B	Down
PDGFRA	Down
PDYN	Down
PEG10	Down
PEG3	Down
PHLPP1	Down
PID1	Down
PKIA	Down
PKP4	Down
PLCB1	Down
PLEKHB1	Down
PLLP	Down
PLP1	Down
PNMAL1	Down
PPP1R16B	Down
PPP1R1A	Down
PRKCB	Down
PRKCZ	Down
PSAT1	Down
PSD3	Down
PTCH1	Down
PTPRD	Down
RAB33A	Down
RAB6B	Down
RALYL	Down
RAP1GAP	Down
RAPGEF2	Down
RAPGEF4	Down
RAPGEF5	Down
REEP1	Down
RGCC	Down
RGS5	Down
RGS7	Down
RIMS3	Down
RTN1	Down
RUFY3	Down
RUNDC3A	Down
RUNX1T1	Down
S100A1	Down
SATB1	Down
SCG3	Down
SCN1A	Down
SCN3A	Down
SCN3B	Down
SEMA6A	Down
SERPINE2	Down
SERPINI1	Down
SEZ6L	Down
SH3GL2	Down
SH3GL3	Down
SLC12A5	Down
SLC14A1	Down
SLC15A2	Down
SLC16A7	Down
SLC17A6	Down
SLC1A1	Down
SLC24A3	Down
SLC38A1	Down
SLC6A1	Down
SLITRK3	Down
SLITRK5	Down
SNAP25	Down
SNAP91	Down
SOBP	Down
SOX10	Down
SOX4	Down
SPEN	Down
SPOCK1	Down
SPON1	Down
SST	Down
ST18	Down
STMN2	Down
STMN4	Down
STXBP1	Down
SUSD5	Down
SYBU	Down
SYN1	Down
SYNGR3	Down
SYT1	Down
TAGLN3	Down
TCEAL2	Down
TF	Down
THSD7A	Down
TMEM100	Down
TMEM246	Down
TMEM35	Down
TOX	Down
TOX3	Down
TRIL	Down
TSFM	Down
TSPAN7	Down
TTYH1	Down
TUBB4A	Down
TUSC3	Down
UGT8	Down
WASF1	Down
WASF3	Down
XYLT1	Down
ZDHHC11	Down
ZFPM2	Down
ZNF365	Down
ZNF423	Down
