# Supplementary material for: Annexin 2A sustains glioblastoma cell dissemination and proliferation
Source: Oncotarget. 2016 Jul 13;7(34):54632–49. doi: 10.18632/oncotarget.10565 (PMC5342369; doi:10.18632/oncotarget.10565)
Supplement: Supplementary file 3 [file oncotarget-07-54632-s003.xls]

## Sheet: Suppl. Table S5
Suppl. Table S5: Differentially expressed genes between Isotype and anti-ANXA2 antibody treated GBM cells.
probe set	gene symbol	lfdr	log2 means_Group Isotype	log2 means_Group anti-ANXA2
1555347_at	PDXDC1	3.99555e-13	5.51452	7.3632
211214_s_at	DAPK1	3.99555e-13	5.87926	7.47111
1554332_a_at	LOC100127888	3.99555e-13	8.04584	9.88365
239802_at	SAP30L	3.99555e-13	5.20731	6.28756
222293_at	CADM4	3.99555e-13	6.82804	8.04948
222026_at	RBM3	3.99555e-13	8.11824	9.12476
202813_at	TARBP1	3.99555e-13	9.11175	8.37307
39817_s_at	DNPH1	3.99555e-13	8.0754	7.23163
203227_s_at	TSPAN31	3.99555e-13	9.91958	8.73761
213244_at	SCAMP4	3.99555e-13	8.24449	7.24791
206397_x_at	NA	3.99555e-13	10.7519	9.45192
209759_s_at	ECI1	3.99555e-13	8.99128	7.86742
218400_at	OAS3	3.99555e-13	8.5047	7.35467
228791_at	NA	3.99555e-13	8.45471	7.29868
238440_at	CLYBL	3.99555e-13	7.2369	6.11548
226722_at	FAM20C	3.99555e-13	10.6104	8.95994
213245_at	ADCY1	3.99555e-13	7.88906	6.55106
209502_s_at	BAIAP2	3.99555e-13	7.68418	6.19808
203006_at	INPP5A	3.99555e-13	8.66695	6.96645
1556216_s_at	NA	3.99555e-13	7.60668	5.95144
226325_at	ADSSL1	3.99555e-13	6.67349	5.2011
203570_at	LOXL1	3.99555e-13	12.1271	9.3124
235275_at	BMP8B	3.99555e-13	8.66781	6.57354
225060_at	LRP11	3.99555e-13	10.1613	7.70361
224478_s_at	C7orf50	3.99555e-13	9.71429	7.17681
221973_at	NA	3.99555e-13	6.18782	4.1593
46142_at	LMF1	3.99555e-13	7.56865	4.45574
237094_at	FAM19A5	3.99555e-13	7.62573	4.35109
229459_at	FAM19A5	3.99555e-13	8.70123	4.90339
242281_at	GLUL	1.62219e-11	6.51801	7.54737
213110_s_at	COL4A5	1.62219e-11	11.1246	10.0723
210006_at	ABHD14A	1.62219e-11	7.41068	5.97732
229656_s_at	EML6	1.62219e-11	9.39691	7.40069
41660_at	CELSR1	5.79355e-11	9.28874	7.46769
229655_at	FAM19A5	5.79355e-11	8.13575	5.89608
225918_at	GLG1	7.72473e-11	9.29984	8.28162
210410_s_at	NA	7.72473e-11	8.63693	7.11233
233893_s_at	UVSSA	7.72473e-11	8.69105	6.98436
235776_x_at	LINC00475	9.46279e-11	6.08635	6.88521
226446_at	HES6	9.46279e-11	9.36702	10.3721
227420_at	TNFAIP8L1	9.46279e-11	8.19736	7.07437
205248_at	DOPEY2	9.46279e-11	5.61197	4.37621
219543_at	PBLD	9.46279e-11	5.8704	4.42887
219135_s_at	LMF1	9.46279e-11	7.51175	5.22689
231219_at	CMTM1	2.66503e-10	6.07723	7.07725
208691_at	TFRC	2.66503e-10	12.2558	13.0948
218387_s_at	PGLS	2.66503e-10	10.2147	9.22787
214140_at	SLC25A16	2.66503e-10	6.30632	5.13197
1564083_at	NA	2.66503e-10	5.94079	4.65433
219828_at	RABL6	3.92306e-10	7.64241	9.61626
205262_at	KCNH2	3.92306e-10	8.40197	7.53617
212811_x_at	SLC1A4	3.92306e-10	8.05832	7.09689
1556097_at	HOMER2	3.92306e-10	8.62604	7.47339
51200_at	C19orf60	3.92306e-10	9.22834	7.74344
37590_g_at	NA	3.92306e-10	8.77781	7.27117
212890_at	SLC38A10	3.92306e-10	7.77357	6.09344
203115_at	FECH	4.98245e-10	8.41255	7.47907
225008_at	ASPH	5.67768e-10	8.60356	7.75589
204078_at	LEPREL4	5.67768e-10	9.30377	8.25011
1560371_at	LINC00997	5.67768e-10	6.13989	5.18621
244435_at	FAM196A	1.99684e-09	7.85249	5.68134
219136_s_at	LMF1	1.99684e-09	8.5333	6.11439
213703_at	LINC00342	1.99684e-09	6.37656	4.52788
203449_s_at	TERF1	5.8341e-09	8.11583	7.41736
226891_at	XXYLT1	5.8341e-09	8.71211	6.58294
229050_s_at	NA	1.37404e-08	9.58212	10.7413
207332_s_at	TFRC	1.37404e-08	11.6365	12.6365
205961_s_at	PSIP1	1.37404e-08	11.5615	10.6363
220227_at	CDH4	1.37404e-08	11.2252	10.0087
230763_at	SPATA17	1.37404e-08	5.21145	4.44023
203758_at	CTSO	1.37404e-08	8.22975	6.35041
203116_s_at	FECH	1.52784e-08	9.97485	9.35448
224996_at	ASPH	1.52784e-08	9.71881	9.06677
219479_at	KDELC1	1.52784e-08	9.56443	8.73624
227778_at	NA	1.52784e-08	7.74841	6.82597
201900_s_at	AKR1A1	1.52784e-08	8.84739	7.67447
229883_at	GRIN2D	1.52784e-08	7.91684	6.81171
204337_at	RGS4	1.52784e-08	11.1675	9.40882
201911_s_at	FARP1	5.08187e-08	9.17632	8.21747
1557137_at	TMEM17	5.08187e-08	8.43541	7.36823
210130_s_at	TM7SF2	5.08187e-08	8.8732	7.29272
1558430_at	PDXDC1	5.08187e-08	5.8983	4.64001
1553978_at	MEF2BNB	5.08187e-08	6.11558	4.80706
203197_s_at	C1orf123	9.02403e-08	9.51456	8.48569
218918_at	MAN1C1	9.02403e-08	7.64543	6.0762
203608_at	ALDH5A1	1.56692e-07	9.04501	8.34806
213657_s_at	NA	1.56692e-07	9.28061	7.72975
205405_at	SEMA5A	1.61148e-07	10.9371	9.7221
213992_at	COL4A6	1.61148e-07	8.20431	6.44459
210896_s_at	ASPH	1.95008e-07	10.7478	9.96357
226145_s_at	FRAS1	1.95008e-07	12.2006	10.4678
229354_at	AHRR	1.95008e-07	9.85987	8.35313
231867_at	TENM2	1.95008e-07	6.1763	5.11526
234193_at	NA	2.43917e-07	4.95556	5.51899
211779_x_at	AP2A2	2.43917e-07	9.82351	9.07137
209337_at	PSIP1	2.43917e-07	12.1753	11.2114
218388_at	PGLS	2.43917e-07	10.7616	9.85885
219048_at	PIGN	2.43917e-07	8.65816	7.88801
207980_s_at	CITED2	2.43917e-07	8.01213	7.1486
1552291_at	PIGX	2.43917e-07	8.39155	7.38613
238692_at	BTBD11	2.43917e-07	6.53968	5.6685
227903_x_at	TPGS1	2.43917e-07	7.65731	6.52125
213995_at	ATP5S	2.43917e-07	7.49379	6.12817
238957_at	NA	2.43917e-07	5.54504	4.22977
236660_at	NA	6.76443e-07	8.1042	8.90313
230131_x_at	ARSD	6.76443e-07	7.09227	6.08963
226923_at	SCFD2	7.48144e-07	12.489	11.5217
214647_s_at	HFE	7.48144e-07	5.9374	4.75214
1554646_at	OSBPL1A	8.79426e-07	6.63437	7.24541
204285_s_at	PMAIP1	8.79426e-07	12.0701	11.4334
223148_at	PIGS	8.79426e-07	9.30108	8.71891
212692_s_at	LRBA	8.79426e-07	10.342	9.33792
233375_at	EFCAB2	8.79426e-07	6.73894	5.99298
202952_s_at	ADAM12	8.79426e-07	10.0469	8.75036
206087_x_at	HFE	8.79426e-07	8.12775	7.01417
212364_at	MYO1B	8.79426e-07	5.35155	4.31474
228388_at	NFKBIB	1.07642e-06	6.48166	7.39789
226206_at	MAFK	1.07642e-06	7.62207	8.48133
209726_at	CA11	1.07642e-06	7.23561	6.64738
235502_at	NA	1.07642e-06	6.10347	5.38376
227094_at	DHTKD1	1.07642e-06	8.4148	7.33659
226612_at	UBE2QL1	1.07642e-06	6.30549	4.67193
215259_s_at	CADM4	1.61775e-06	7.35103	8.62042
225617_at	ODF2	1.61775e-06	9.05777	8.21077
240402_at	KIRREL3	1.61775e-06	6.04214	5.17593
218844_at	ACSF2	1.63172e-06	8.33988	7.28074
213321_at	BCKDHB	2.48647e-06	7.91755	7.35704
212159_x_at	AP2A2	2.48647e-06	9.89297	9.17545
218046_s_at	MRPS16	2.48647e-06	8.45532	7.62685
202729_s_at	LTBP1	2.48647e-06	9.05215	8.04294
225868_at	TRIM47	4.07574e-06	8.71898	9.39127
219077_s_at	WWOX	4.07574e-06	8.23125	7.408
223411_at	MIF4GD	4.07574e-06	8.27676	7.35572
204800_s_at	DHRS12	4.07574e-06	7.37065	6.30567
221586_s_at	E2F5	4.07574e-06	9.12243	7.6114
217904_s_at	BACE1	4.07574e-06	8.65656	6.96828
218755_at	KIF20A	4.07574e-06	9.23166	6.43771
240084_at	CBX2	4.53372e-06	7.12499	8.49044
228796_at	CPNE4	4.53372e-06	7.93248	6.964
225182_at	TMEM50B	4.53372e-06	10.0968	8.79175
238183_at	NA	5.12384e-06	7.15428	8.69817
219905_at	ERMAP	5.12384e-06	7.53689	6.81577
230547_at	KCNC1	5.12384e-06	8.40583	7.05974
205652_s_at	TTLL1	6.70243e-06	8.55143	7.57039
212810_s_at	SLC1A4	6.70243e-06	7.34896	6.21592
213591_at	ALDH7A1	7.66292e-06	6.43956	5.63412
213223_at	RPL28	1.11956e-05	8.9263	9.78527
218552_at	ECHDC2	1.11956e-05	8.92109	8.24091
213195_at	LYRM9	1.11956e-05	7.14731	6.50184
243594_x_at	SPIRE2	1.11956e-05	7.0024	6.17996
229647_at	NDUFS1	1.11956e-05	7.61305	6.52552
235311_at	FKBP14	1.11956e-05	6.95182	5.89355
223636_at	ZMYND12	1.11956e-05	5.90478	4.9677
223464_at	OSBPL5	1.11956e-05	6.82568	5.17681
205150_s_at	TRIL	1.11956e-05	7.44959	5.37038
205367_at	SH2B2	1.22116e-05	7.80454	8.89414
217995_at	SQRDL	1.22116e-05	7.31878	8.20985
226079_at	FLYWCH2	1.22116e-05	7.50819	6.6687
209871_s_at	APBA2	1.22116e-05	9.29715	8.07733
213947_s_at	NUP210	1.22116e-05	8.75712	7.42382
220325_at	TAF7L	1.22508e-05	3.9823	4.69993
235422_at	NA	1.22508e-05	7.82382	9.08685
1559893_at	GPATCH11	1.22508e-05	4.39968	4.89046
205412_at	ACAT1	1.22508e-05	10.8289	10.1756
204295_at	SURF1	1.22508e-05	10.0873	9.39745
225366_at	PGM2	1.22508e-05	8.4216	7.78273
225302_at	TMX3	1.22508e-05	11.2217	10.3223
232297_at	KLHL5	1.22508e-05	8.12434	7.38513
223917_s_at	SLC39A3	1.22508e-05	8.60874	7.72633
202944_at	NAGA	1.22508e-05	8.01908	7.03382
218958_at	C19orf60	1.22508e-05	7.45626	6.42206
224821_at	ABHD14B	1.22508e-05	5.96101	5.09142
242064_at	SDK2	1.22508e-05	8.95665	7.10376
228943_at	MAP6	4.06331e-05	8.73012	8.09542
230129_at	PSTK	4.06331e-05	7.07622	6.45626
209610_s_at	SLC1A4	4.06331e-05	7.85546	6.71398
206083_at	BAI1	4.06331e-05	7.53599	6.41469
204792_s_at	IFT140	4.06331e-05	5.94569	5.02059
225704_at	FBRSL1	4.06331e-05	8.08785	6.26689
230954_at	C20orf112	4.34472e-05	6.59395	7.85465
241478_at	MICALL2	4.34472e-05	6.75598	7.63999
1556127_at	DIP2A	4.34472e-05	6.78122	7.61316
208833_s_at	ATXN10	4.34472e-05	12.5841	11.9301
226935_s_at	CLPTM1L	4.34472e-05	10.1452	9.27077
203859_s_at	PALM	4.34472e-05	7.84487	6.86856
207548_at	GRM7	4.34472e-05	6.5025	5.12119
215592_at	NA	4.73166e-05	5.80165	6.56375
225503_at	DHRSX	4.73166e-05	9.58019	8.97302
218317_x_at	NA	4.73166e-05	8.11656	7.50066
64942_at	GPR153	4.73166e-05	9.95818	9.12032
1554701_a_at	TBC1D16	4.73166e-05	7.54635	6.86662
228570_at	BTBD11	4.73166e-05	8.51724	7.63188
219419_at	RBFA	4.73166e-05	8.3385	7.43976
208291_s_at	TH	4.73166e-05	6.26332	4.8787
224870_at	DANCR	7.37135e-05	9.7101	10.8294
211475_s_at	BAG1	7.37135e-05	8.42799	9.26791
202814_s_at	HEXIM1	7.37135e-05	8.54437	9.36793
229480_at	MAGI2-AS3	7.37135e-05	7.16324	7.67101
203919_at	TCEA2	7.37135e-05	10.5092	9.62101
229588_at	DNAJC10	7.37135e-05	7.87651	7.04454
239221_at	GPR123	7.37135e-05	7.90579	6.97001
213169_at	SEMA5A	7.37135e-05	11.6057	10.1859
233543_s_at	FAM175A	7.37135e-05	6.01618	5.12845
204238_s_at	DNPH1	7.37135e-05	7.27662	5.86139
213658_at	NA	7.37135e-05	6.98799	5.58079
1556496_a_at	NA	7.76809e-05	5.42725	6.28897
244360_at	FBXL17	7.76809e-05	6.89954	7.98223
205028_at	TRO	7.76809e-05	6.97863	7.49832
202108_at	PEPD	7.76809e-05	9.4423	8.65416
203741_s_at	ADCY7	7.76809e-05	5.78776	5.05829
224674_at	TTYH3	7.76809e-05	10.1527	8.72687
203764_at	DLGAP5	7.76809e-05	10.105	7.95678
1560069_at	PLEKHM3	8.80847e-05	6.12868	6.85521
228318_s_at	CRIPAK	8.80847e-05	8.47096	6.8228
236273_at	NBPF1	8.89512e-05	8.81747	9.77268
235174_s_at	LINC01003	8.89512e-05	10.6012	11.4163
225174_at	DNAJC10	8.89512e-05	10.9099	10.0516
225280_x_at	ARSD	8.89512e-05	7.39491	6.39117
211330_s_at	HFE	8.89512e-05	6.31558	4.98534
227211_at	PHF19	8.90254e-05	8.79201	10.0951
242794_at	MAML3	8.90254e-05	6.61616	5.54915
223194_s_at	SLC22A23	8.90254e-05	9.5994	7.73158
231202_at	ALDH1L2	8.90254e-05	6.24527	4.2134
230622_at	MLLT4	9.42565e-05	6.46198	7.18883
200962_at	RPL31	9.42565e-05	8.63591	9.28583
209238_at	STX3	9.42565e-05	8.91636	9.58568
227966_s_at	NA	9.42565e-05	9.31892	8.80783
225198_at	VAPA	9.42565e-05	10.3741	9.6807
210046_s_at	IDH2	9.42565e-05	10.5601	9.68622
221883_at	PKNOX1	9.42565e-05	8.01641	7.27944
230036_at	SAMD9L	9.42565e-05	6.70173	6.08447
213116_at	NEK3	9.42565e-05	7.71499	6.89816
226932_at	SSPN	9.42565e-05	9.47488	8.10198
223696_at	ARSD	9.42565e-05	8.26083	6.9636
226519_s_at	PHYKPL	0.00016474	7.91536	7.13854
1553285_s_at	RAD9B	0.00016474	3.92668	3.36413
1563345_at	NA	0.000192793	6.59455	7.29022
230508_at	DKK3	0.000192793	10.9971	11.9547
204058_at	ME1	0.000192793	8.55485	9.1398
225042_s_at	CSRNP2	0.000192793	7.71905	8.24496
219520_s_at	WWC3	0.000192793	9.95705	9.45591
225708_at	MED29	0.000192793	9.01016	8.53966
213980_s_at	CTBP1	0.000192793	11.258	10.6452
213041_s_at	ATP5D	0.000192793	10.798	10.159
213904_at	NA	0.000192793	9.00215	8.43194
202916_s_at	FAM20B	0.000192793	9.15976	8.54997
214198_s_at	DGCR2	0.000192793	9.48705	8.85077
202867_s_at	DNAJB12	0.000192793	6.34424	5.72062
241411_at	NA	0.000192793	7.66669	6.88841
1555824_a_at	PACS2	0.000192793	7.3688	6.61931
205500_at	C5	0.000192793	7.66437	6.8281
214109_at	LRBA	0.000192793	8.75141	7.70053
214068_at	BEAN1	0.000192793	5.0781	4.42328
210380_s_at	CACNA1G	0.000192793	7.05466	6.00481
205229_s_at	COCH	0.000192793	6.76509	5.50496
203418_at	CCNA2	0.000192793	8.48442	6.73159
211105_s_at	NFATC1	0.000192793	7.35161	5.5485
244452_at	ERLEC1	0.000320843	5.7903	7.01604
206777_s_at	NA	0.000320843	8.32621	9.25245
221640_s_at	PIDD	0.000320843	8.31189	9.10948
219129_s_at	SAP30L	0.000320843	8.62302	9.15928
214789_x_at	SRSF8	0.000320843	10.7154	11.3071
226344_at	ZMAT1	0.000320843	7.83624	7.08236
213259_s_at	NA	0.000320843	7.36594	6.56755
224150_s_at	CEP70	0.000320843	7.41531	6.6105
218928_s_at	SLC37A1	0.000320843	7.25869	6.3888
202177_at	GAS6	0.000320843	6.76938	5.81062
1554597_at	NA	0.000320843	7.26238	6.16748
205151_s_at	TRIL	0.000320843	7.79946	6.60627
225834_at	NA	0.000320843	10.8878	8.96341
220940_at	ANKRD36B	0.000320843	7.14323	5.01549
230612_at	WDR73	0.00047641	6.23339	6.93528
237954_x_at	ARHGEF40	0.00047641	5.86957	6.47431
208820_at	PTK2	0.00047641	11.5881	11.0055
1568629_s_at	PIK3R2	0.00047641	11.3603	10.7836
236359_at	SCN4B	0.00047641	8.77674	8.03593
36553_at	ASMTL	0.00047641	9.29576	8.40702
241049_at	GRM7	0.00047641	5.40175	4.63069
218983_at	C1RL	0.00047641	7.99063	5.35845
1554018_at	GPNMB	0.000744147	4.66843	6.58521
1553448_at	FLJ34503	0.000744147	3.91064	5.19037
1558706_a_at	ATOH8	0.000744147	7.46085	9.05069
242786_at	SBF2-AS1	0.000744147	6.61227	7.40899
237033_at	FAM159A	0.000744147	6.25243	6.87824
220685_at	FAM120C	0.000744147	6.3713	6.99339
238525_at	DDX56	0.000744147	7.81666	8.57344
228378_at	C12orf29	0.000744147	7.97947	8.68977
202387_at	BAG1	0.000744147	8.68965	9.42551
219019_at	PIDD	0.000744147	9.11161	9.84264
225466_at	PATL1	0.000744147	9.83432	10.4972
225098_at	ABI2	0.000744147	11.4914	10.9796
208964_s_at	NA	0.000744147	10.3763	9.89248
209273_s_at	ISCA1	0.000744147	9.58535	9.09477
217809_at	BZW2	0.000744147	10.9273	10.2948
201620_at	MBTPS1	0.000744147	9.56563	8.90546
204591_at	CHL1	0.000744147	12.5584	11.658
1554314_at	C6orf141	0.000744147	10.1886	9.41277
231017_at	STK11	0.000744147	8.0769	7.39178
222062_at	IL27RA	0.000744147	8.03533	7.25751
212912_at	RPS6KA2	0.000744147	9.63727	8.57598
213155_at	NA	0.000744147	11.4614	10.1842
223695_s_at	ARSD	0.000744147	6.89807	6.08707
212314_at	SEL1L3	0.000744147	11.5545	10.1758
1552439_s_at	MEGF11	0.000744147	7.44773	6.55158
243512_x_at	NA	0.000744147	7.22312	6.24751
221892_at	H6PD	0.000744147	7.4923	6.36706
1552701_a_at	CARD16	0.000744147	5.31163	4.4943
234994_at	TMEM200A	0.000744147	6.59183	5.54976
228199_at	NA	0.000744147	6.55011	5.44141
212488_at	COL5A1	0.000744147	8.43768	6.93791
1556308_at	PRRT3	0.000744147	7.34767	5.83868
204962_s_at	NA	0.000744147	9.56949	7.56244
209010_s_at	TRIO	0.00084956	4.98076	5.59069
208033_s_at	ZFHX3	0.00084956	6.18869	6.62342
212461_at	AZIN1	0.00084956	11.002	10.2484
238569_at	GABBR1	0.00084956	7.97696	7.35464
225973_at	TAP2	0.00084956	8.91766	8.1111
230454_at	ICA1L	0.00084956	8.34689	7.50388
212316_at	NUP210	0.00084956	8.08039	7.19358
212315_s_at	NUP210	0.00084956	6.99129	5.90985
228488_at	TBC1D16	0.00084956	7.35541	6.17299
212022_s_at	MKI67	0.00084956	8.45022	6.87818
217584_at	NPC1	0.00101632	6.45291	7.17364
223625_at	FAM126A	0.00101632	8.43598	9.09056
206364_at	KIF14	0.00101632	8.62433	6.91534
209709_s_at	HMMR	0.00101632	8.23413	6.36916
1552257_a_at	TTLL12	0.00190354	7.79974	6.85261
205380_at	PDZK1	0.00191891	4.85823	6.15094
1555323_at	ABCB9	0.00191891	5.14794	6.18871
230277_at	LOC100289187	0.00191891	9.05161	10.1265
1559073_at	KDM4B	0.00191891	4.80898	5.32624
227270_at	FAM200B	0.00191891	9.19605	9.61509
1555866_a_at	HEXDC	0.00191891	7.88264	7.3732
218488_at	EIF2B3	0.00191891	9.24257	8.54715
213464_at	SHC2	0.00191891	8.97253	8.18553
212062_at	ATP9A	0.00191891	10.953	9.88075
204017_at	KDELR3	0.00191891	8.88577	8.003
225286_at	ARSD	0.00191891	8.00802	7.17186
204963_at	SSPN	0.00191891	9.63766	8.42493
222116_s_at	TBC1D16	0.00191891	10.1503	8.55635
223307_at	CDCA3	0.00191891	9.2199	7.54718
239884_at	CADPS	0.00191891	5.14159	4.20637
1556696_s_at	NR2F1-AS1	0.00191891	5.46878	4.15142
225473_at	SOGA1	0.00191891	7.70561	5.72457
241529_at	NA	0.00195032	4.78248	7.04069
209229_s_at	PPP6R1	0.00195032	8.13429	8.74962
204062_s_at	ULK2	0.00195032	8.2085	7.77209
227100_at	B3GALTL	0.00195032	9.70589	9.0757
201018_at	EIF1AX	0.00195032	9.9547	9.27319
209947_at	UBAP2L	0.00195032	9.06707	8.41883
1558041_a_at	KIAA0895L	0.00195032	9.50899	8.82031
225789_at	AGAP3	0.00195032	9.06055	8.39417
212496_s_at	KDM4B	0.00195032	10.6474	9.84502
207232_s_at	DZIP3	0.00195032	8.30669	7.67232
218358_at	CRELD2	0.00195032	10.438	9.63968
214761_at	ZNF423	0.00195032	11.1578	10.2597
215599_at	NA	0.00195032	7.55718	6.94259
223166_x_at	RABL6	0.00195032	8.17798	7.47617
228549_at	TMEM63A	0.00195032	6.58056	5.88882
206392_s_at	RARRES1	0.00195032	4.59143	4.09179
210223_s_at	MR1	0.00195032	7.92195	6.98288
209264_s_at	TSPAN4	0.00195032	7.35115	6.46842
203187_at	DOCK1	0.00195032	7.24292	6.33534
222890_at	CCDC113	0.00195032	7.21927	6.07151
218885_s_at	GALNT12	0.00195032	5.12313	4.04496
228923_at	S100A6	0.00259218	5.98303	6.87913
206758_at	EDN2	0.00259218	5.97055	6.76797
239106_at	NA	0.00259218	7.38835	8.28067
1555963_x_at	B3GNT7	0.00259218	6.18969	6.7241
209198_s_at	SYT11	0.00259218	10.2646	10.9051
225298_at	PNKD	0.00259218	9.71514	10.273
207821_s_at	PTK2	0.00259218	9.5676	9.03383
218705_s_at	SNX24	0.00259218	7.88406	7.41864
202447_at	DECR1	0.00259218	10.7491	9.97236
202514_at	DLG1	0.00259218	9.49884	8.77976
226433_at	RNF157	0.00259218	8.54768	7.88589
225836_s_at	RHNO1	0.00259218	9.24706	8.52169
219924_s_at	ZMYM6	0.00259218	8.56405	7.88214
236834_at	SCFD2	0.00259218	10.8507	9.93899
205234_at	SLC16A4	0.00259218	9.90096	9.01799
205560_at	PCSK5	0.00259218	6.73338	6.086
208369_s_at	GCDH	0.00259218	7.44817	6.72354
206866_at	CDH4	0.00259218	10.5444	9.50078
211052_s_at	TBCD	0.00259218	9.10501	8.14615
225972_at	TMEM64	0.00259218	7.63105	6.82062
1554599_x_at	NA	0.00259218	7.70547	6.73828
208998_at	UCP2	0.00259218	8.36545	7.30873
236917_at	LRRC34	0.00259218	5.04511	4.3671
212023_s_at	MKI67	0.00259218	7.60724	5.94493
234509_at	NA	0.00259218	5.23151	4.0455
230634_x_at	NA	0.00260418	7.53982	8.80031
1569377_at	TMEM67	0.00260418	4.73113	5.33377
1561041_at	TNRC6C	0.00260418	5.81633	6.49267
224416_s_at	MED28	0.00260418	8.00912	8.57303
203039_s_at	NDUFS1	0.00260418	10.3156	9.67636
215543_s_at	LARGE	0.00260418	7.78177	7.24346
206243_at	TIMP4	0.00260418	10.1079	9.33574
201506_at	TGFBI	0.00260418	11.629	10.5995
241801_at	PGAP1	0.00260418	8.6034	7.76423
241393_at	IPP	0.00260418	7.44035	6.50591
34406_at	PACS2	0.00260418	8.37353	7.13538
230706_s_at	CAMK2N2	0.00425191	8.44835	7.7161
213698_at	NA	0.00425191	8.66411	7.6126
205471_s_at	DACH1	0.00425191	5.56065	4.77114
209590_at	BMP7	0.00449166	10.7254	9.91383
223020_at	CLPTM1L	0.00449166	10.9424	9.8613
207165_at	HMMR	0.00449166	9.04413	7.17103
223825_at	KIAA1432	0.00472412	3.49135	4.54648
242858_at	NA	0.00472412	5.61726	6.14433
203392_s_at	CTBP1	0.00472412	12.0317	11.4199
1555867_at	GNG4	0.00472412	8.50725	7.95106
218638_s_at	NA	0.00472412	9.14568	8.3454
214890_s_at	FAM149A	0.00472412	7.48116	6.52841
218365_s_at	DARS2	0.00472412	7.29937	6.33293
208760_at	UBE2I	0.00472412	8.34688	6.74621
236641_at	KIF14	0.00472412	8.46825	6.75178
219106_s_at	KLHL41	0.00533062	4.08753	6.08226
1560557_at	NA	0.00533062	3.86328	4.81608
239594_at	LOC145837	0.00533062	4.88849	5.99706
209498_at	CEACAM1	0.00533062	5.06655	6.11327
223623_at	C2orf40	0.00533062	3.99371	4.79896
236059_at	LOC100130428	0.00533062	5.84997	7.00102
232295_at	GFM1	0.00533062	4.89858	5.73621
239754_at	NA	0.00533062	6.41253	7.15869
1553108_at	C5orf24	0.00533062	6.72859	7.5081
1553968_a_at	NA	0.00533062	8.30297	9.02099
228131_at	ERCC1	0.00533062	9.20587	9.94138
226012_at	ANKRD11	0.00533062	9.01245	9.70014
1552332_at	TRIOBP	0.00533062	7.66405	8.24792
225591_at	FBXO25	0.00533062	8.2514	8.69768
217865_at	RNF130	0.00533062	10.748	10.347
225492_at	TMEM33	0.00533062	11.3122	10.8279
202614_at	SLC30A9	0.00533062	11.1547	10.5525
204279_at	PSMB9	0.00533062	10.0256	9.44366
208950_s_at	ALDH7A1	0.00533062	11.0147	10.3743
226902_at	USP13	0.00533062	8.58774	8.05077
224596_at	SLC44A1	0.00533062	9.82439	9.20759
209135_at	ASPH	0.00533062	10.744	10.065
230171_at	NA	0.00533062	6.67206	6.22193
203619_s_at	FAIM2	0.00533062	8.04641	7.45676
236989_at	NA	0.00533062	8.18638	7.53959
219837_s_at	CYTL1	0.00533062	10.1129	9.22824
222125_s_at	P4HTM	0.00533062	9.42988	8.58505
209394_at	ASMTL	0.00533062	7.70902	7.01391
222750_s_at	SRD5A3	0.00533062	8.73298	7.93513
225377_at	RABL6	0.00533062	8.78327	7.96675
214889_at	FAM149A	0.00533062	7.10893	6.41905
202041_s_at	FIBP	0.00533062	10.6316	9.54159
228307_at	EMILIN3	0.00533062	6.34436	5.65776
221495_s_at	TCF25	0.00533062	9.52862	8.42634
204814_at	CADPS	0.00533062	6.02014	5.31488
224186_s_at	RNF123	0.00533062	7.61677	6.65513
233482_at	NA	0.00533062	5.49112	4.77051
244290_at	NA	0.00533062	6.87633	5.95535
233012_at	NA	0.00533062	3.75139	3.19989
218017_s_at	HGSNAT	0.00533062	9.23845	7.83163
209884_s_at	SLC4A7	0.00533062	9.94342	8.40412
212425_at	SCAMP1	0.00533062	6.83144	5.72593
211089_s_at	NEK3	0.00533062	6.32682	5.27402
221872_at	RARRES1	0.00533062	4.28863	3.55952
240857_at	DNAH9	0.00533062	4.91129	3.98276
226402_at	CYP2U1	0.00533062	8.53395	6.84625
222302_at	NA	0.00574907	8.55581	9.28978
206205_at	MPHOSPH9	0.00574907	9.14431	8.37313
212121_at	TCTN3	0.00574907	8.96609	8.1529
233072_at	NTNG2	0.00574907	6.7957	6.06369
231944_at	ERO1LB	0.00574907	7.25085	6.41613
238756_at	GAS2L3	0.00574907	9.98771	8.75135
226627_at	SEPT8	0.00574907	9.64908	8.42829
209956_s_at	CAMK2B	0.00574907	5.50597	4.73111
220105_at	RTDR1	0.00574907	5.50498	4.6816
243444_at	SRD5A3	0.00574907	6.24526	5.31032
1558600_a_at	NA	0.00593551	6.10871	7.48013
1570373_at	ZNF746	0.00593551	6.27384	7.4636
226858_at	CSNK1E	0.00593551	8.47747	9.80778
228879_at	SNORD104	0.00593551	8.00995	9.14618
211732_x_at	HNMT	0.00593551	7.17034	8.05039
228930_at	LOC100505616	0.00593551	7.89062	8.81154
235309_at	RPS15A	0.00593551	9.62515	10.2142
227897_at	NA	0.00593551	8.69176	9.19343
213923_at	RAP2B	0.00593551	10.4181	10.8596
229127_at	JAM2	0.00593551	10.1428	9.66005
204793_at	GPRASP1	0.00593551	9.40505	8.82109
208951_at	ALDH7A1	0.00593551	10.1935	9.54654
225534_at	SMIM19	0.00593551	10.6356	9.90944
236468_at	TMEM132B	0.00593551	11.651	10.7197
1558541_at	KIAA1456	0.00593551	5.73262	5.20961
225171_at	ARHGAP18	0.00593551	8.59395	7.60455
1553972_a_at	CBS	0.00593551	8.38275	7.1792
202437_s_at	CYP1B1	0.00593551	6.28059	5.35949
204339_s_at	RGS4	0.00593551	9.43305	7.88658
1556695_a_at	NR2F1-AS1	0.00593551	5.34152	4.44786
1560404_a_at	DPH6	0.00593551	4.5298	3.33024
227806_at	C16orf74	0.00661994	6.94168	6.29878
242213_at	NA	0.00661994	6.54853	5.87595
212980_at	USP34	0.00661994	7.78654	6.69235
219108_x_at	NA	0.00695326	9.42373	9.91292
212863_x_at	CTBP1	0.00695326	12.0526	11.526
202655_at	MANF	0.00695326	10.4445	9.88696
201185_at	HTRA1	0.00695326	13.5014	12.6595
231325_at	UNC5D	0.00695326	10.4338	9.57311
202345_s_at	FABP5	0.00695326	10.3007	9.34776
229365_at	PPP1R3F	0.00695326	7.07635	6.39593
212775_at	OBSL1	0.00695326	9.00487	8.12515
1563947_a_at	ERC1	0.00695326	6.65854	5.98882
231727_s_at	MIF4GD	0.00695326	7.69306	6.82416
202847_at	PCK2	0.00695326	7.98054	7.05421
224801_at	NDFIP2	0.00836454	9.37744	8.81549
209932_s_at	DUT	0.00836454	11.1958	10.4599
225964_at	ZXDC	0.00872553	9.05703	9.91284
227392_at	NISCH	0.00872553	6.78278	7.4152
231297_at	DOT1L	0.00872553	7.76852	8.40226
227035_x_at	RP9P	0.00872553	10.4725	10.9255
215764_x_at	AP2A2	0.00872553	8.03448	7.49974
212744_at	BBS4	0.00872553	8.4907	7.89637
55616_at	PGAP3	0.00872553	8.03096	7.44009
228253_at	LOXL3	0.00872553	9.07194	8.31319
47560_at	LPHN1	0.00872553	9.47237	8.65954
219390_at	FKBP14	0.00872553	8.53456	7.79181
213438_at	NFASC	0.00872553	9.08795	8.18366
209593_s_at	TOR1B	0.00872553	9.51498	8.51779
216251_s_at	TTLL12	0.00872553	7.19205	6.43006
1554177_a_at	ATP5S	0.00872553	6.89444	6.13186
1555288_s_at	FBF1	0.00872553	6.70181	5.95466
230411_at	UBE2V2	0.00872553	7.68887	6.80143
218504_at	FAHD2A	0.00872553	9.0763	7.99293
235049_at	ADCY1	0.00872553	6.72869	5.83259
225869_s_at	UNC93B1	0.00872553	6.21067	5.33867
227361_at	HS3ST3B1	0.00872553	6.67124	3.20039
238566_at	ZNF334	0.0101855	7.94007	7.10465
210572_at	PCDHA2	0.0139362	3.53207	4.27126
229143_at	CNOT3	0.0139362	8.15442	9.56131
1555997_s_at	IGFBP5	0.0139362	8.95856	10.4071
237076_at	NCSTN	0.0139362	4.76532	5.51649
224185_at	WRAP53	0.0139362	6.55195	7.54764
1555301_a_at	DIP2A	0.0139362	5.80716	6.58844
242292_at	FAM226B	0.0139362	6.44851	7.3057
223742_at	MRPL4	0.0139362	7.99461	8.97627
224469_s_at	INF2	0.0139362	8.42974	9.36881
1557807_a_at	NA	0.0139362	4.0924	4.52439
1554969_x_at	DIP2A	0.0139362	5.1468	5.67979
1560189_at	NA	0.0139362	5.47482	5.97954
221697_at	MAP1LC3C	0.0139362	5.1266	5.56543
213019_at	RANBP6	0.0139362	9.68284	10.4108
213670_x_at	NSUN5P1	0.0139362	9.02916	9.68962
209864_at	FRAT2	0.0139362	7.49063	8.02859
223603_at	RNF112	0.0139362	7.90974	8.47622
240261_at	TOM1L1	0.0139362	7.05649	7.54298
243176_at	ARL5A	0.0139362	8.29065	8.84646
206778_at	CRYBB2	0.0139362	6.1789	6.59098
212164_at	NA	0.0139362	10.0431	10.6576
204145_at	NA	0.0139362	9.17668	9.69602
228662_at	SOCS7	0.0139362	9.47757	9.95081
219041_s_at	REPIN1	0.0139362	11.5887	11.937
208923_at	CYFIP1	0.0139362	12.725	12.2963
226106_at	RNF141	0.0139362	10.5228	9.99643
204283_at	FARS2	0.0139362	8.42182	7.97738
222217_s_at	SLC27A3	0.0139362	8.69325	8.22136
212560_at	SORL1	0.0139362	10.7663	10.1526
203148_s_at	TRIM14	0.0139362	9.51871	8.92683
224951_at	CERS5	0.0139362	10.621	9.95209
218675_at	SLC22A17	0.0139362	9.63657	8.97664
238601_at	PHKB	0.0139362	8.9281	8.30726
203744_at	HMGB3	0.0139362	10.414	9.67648
212745_s_at	BBS4	0.0139362	8.46949	7.86219
226779_at	LMBRD2	0.0139362	10.6851	9.89188
227656_at	ERMARD	0.0139362	8.69349	8.00161
227864_s_at	MVB12A	0.0139362	9.94905	9.13985
201264_at	COPE	0.0139362	10.5305	9.65491
204985_s_at	TRAPPC6A	0.0139362	7.08821	6.49384
203799_at	NA	0.0139362	10.2801	9.38147
203257_s_at	C11orf49	0.0139362	10.082	9.18871
219785_s_at	NA	0.0139362	7.65261	6.97304
203500_at	GCDH	0.0139362	7.4721	6.77673
234998_at	RAB11A	0.0139362	8.93075	8.09077
1552557_a_at	ZDHHC15	0.0139362	6.9268	6.27305
206756_at	CHST7	0.0139362	7.09893	6.41743
223206_s_at	NMRAL1	0.0139362	8.88427	8.02313
202740_at	NA	0.0139362	8.55923	7.68342
212527_at	DESI1	0.0139362	7.86978	7.05487
214999_s_at	RAB11FIP3	0.0139362	5.83485	5.21751
227001_at	NIPAL2	0.0139362	6.08105	5.40001
218953_s_at	PCYOX1L	0.0139362	10.3145	9.13198
226393_at	CYP2U1	0.0139362	7.75779	6.86168
204360_s_at	NAGLU	0.0139362	8.47168	7.48588
233644_at	KATNAL2	0.0139362	6.15079	5.38965
205145_s_at	MYL5	0.0139362	6.48947	5.66224
1554234_at	KATNAL2	0.0139362	6.79496	5.92643
230655_at	NA	0.0139362	7.58273	6.60527
242785_at	EML6	0.0139362	7.39687	6.41424
226521_s_at	FAM175A	0.0139362	7.14006	6.1859
225249_at	SPPL2B	0.0139362	5.85168	5.04012
209642_at	BUB1	0.0139362	9.76903	8.33371
228577_x_at	ODF2L	0.0139362	5.66914	4.82074
210821_x_at	CENPA	0.0139362	8.53792	7.23051
206330_s_at	SHC3	0.0139362	8.5756	7.23763
219264_s_at	PPP2R3B	0.0139362	6.22335	5.18609
235318_at	FBN1	0.0139362	6.39196	5.31086
1554242_a_at	COCH	0.0139362	5.28866	4.35884
221436_s_at	CDCA3	0.0139362	8.44133	6.94253
1562699_at	NA	0.0139362	7.88162	6.40242
1557049_at	BTBD19	0.0139362	6.35235	5.10302
204492_at	ARHGAP11A	0.0139362	6.20244	4.95877
230482_at	ST6GALNAC5	0.0139362	6.72836	4.85986
220979_s_at	ST6GALNAC5	0.0139362	7.57229	4.56917
201860_s_at	PLAT	0.0161455	10.9636	10.1218
232117_at	ZNF471	0.0161455	6.71381	6.09869
232437_at	CPSF3L	0.0166653	5.97482	6.91032
219371_s_at	KLF2	0.0166653	7.29708	7.94906
217174_s_at	APC2	0.0166653	5.9394	6.46686
212708_at	MSL1	0.0166653	9.8156	10.5384
226952_at	EAF1	0.0166653	10.4119	10.8451
218147_s_at	GLT8D1	0.0166653	10.1086	9.72827
204029_at	CELSR2	0.0166653	10.5048	10.0173
220773_s_at	GPHN	0.0166653	7.59031	7.1301
232101_s_at	PIGN	0.0166653	8.10732	7.4885
1555948_s_at	FAM120A	0.0166653	9.06683	8.36426
209309_at	AZGP1	0.0166653	7.81902	7.21187
222665_at	RMDN1	0.0166653	8.71796	7.96156
204142_at	ENOSF1	0.0166653	8.78647	7.94191
226603_at	SAMD9L	0.0166653	8.17313	7.37607
221538_s_at	PLXNA1	0.0166653	9.94222	8.94346
235736_at	SMKR1	0.0166653	6.3724	5.54596
1553640_at	XKR6	0.0166653	6.4959	5.56025
1558651_at	LOC100507462	0.0166653	3.88163	3.32201
208161_s_at	ABCC3	0.0166653	8.57622	7.31072
202472_at	MPI	0.0166653	7.43975	6.28823
212020_s_at	MKI67	0.0166653	6.68091	5.54126
229346_at	NES	0.0166653	7.29422	6.04012
212778_at	PACS2	0.0166653	8.13321	6.48734
231227_at	WNT5A	0.0166653	5.15032	3.97729
218800_at	SRD5A3	0.0166653	4.35909	3.22365
229698_at	SHANK3	0.0203656	5.73095	6.30439
230449_x_at	NA	0.0203656	7.61428	8.34213
218994_s_at	STAG3L4	0.0203656	8.42954	9.23307
214755_at	UAP1L1	0.0203656	9.14821	9.88677
1554903_at	FRMD8	0.0203656	7.40067	7.86939
227852_at	RP9	0.0203656	9.24373	9.81282
224696_s_at	DCAF5	0.0203656	7.52274	7.96473
226656_at	CRTAP	0.0203656	9.59243	10.0993
202370_s_at	CBFB	0.0203656	11.491	11.1062
229232_at	LRRC57	0.0203656	8.21007	7.83851
226043_at	GPSM1	0.0203656	10.6814	9.90082
209680_s_at	KIFC1	0.0203656	7.18304	6.62958
212776_s_at	OBSL1	0.0203656	8.4949	7.65767
210277_at	AP4S1	0.0203656	7.31526	6.5337
1552789_at	SEC62	0.0203656	7.22412	6.4366
229917_at	AGAP2	0.0203656	5.9559	5.30026
238604_at	NA	0.0203656	9.30579	8.26386
235754_at	HFE	0.0203656	6.8044	5.96534
209916_at	DHTKD1	0.0203656	7.796	6.72402
207565_s_at	MR1	0.0203656	7.52049	6.45718
207231_at	DZIP3	0.0203656	6.66467	5.6881
242890_at	NA	0.0203656	6.12767	5.11684
236149_at	NA	0.026135	5.27311	6.39921
235213_at	ITPKB	0.026135	6.81448	8.09037
210197_at	ITPK1	0.026135	6.07216	6.76254
218168_s_at	ADCK3	0.026135	8.12856	9.04856
231396_s_at	FAM126A	0.026135	7.31264	8.13487
207672_at	RFX4	0.026135	7.22522	7.95357
238058_at	LOC150381	0.026135	8.97412	9.79753
1556182_x_at	ANKRD65	0.026135	7.23872	7.86799
204482_at	CLDN5	0.026135	6.59246	7.12211
244178_at	COMMD7	0.026135	5.78138	6.19354
219092_s_at	IPPK	0.026135	8.3511	8.88036
211578_s_at	RPS6KB1	0.026135	6.72542	7.14929
213460_x_at	NSUN5P2	0.026135	9.2448	9.82248
206066_s_at	RAD51C	0.026135	7.70945	8.17852
204059_s_at	ME1	0.026135	9.18257	9.73992
204593_s_at	SMCR7L	0.026135	8.94136	9.43898
217961_at	SLC25A38	0.026135	9.40069	9.92108
219628_at	ZMAT3	0.026135	11.9886	12.5247
213154_s_at	BICD2	0.026135	10.3947	10.8535
209252_at	HARS2	0.026135	10.0658	10.4884
225129_at	CPNE2	0.026135	10.8802	10.4904
218146_at	GLT8D1	0.026135	11.2808	10.8432
225112_at	ABI2	0.026135	11.6896	11.1687
224694_at	ANTXR1	0.026135	11.2561	10.7504
220892_s_at	PSAT1	0.026135	10.4157	9.89496
223242_s_at	MFSD11	0.026135	9.10369	8.62074
204286_s_at	PMAIP1	0.026135	11.711	11.0638
211700_s_at	TRO	0.026135	9.70988	9.15439
205074_at	SLC22A5	0.026135	8.33481	7.83699
208832_at	ATXN10	0.026135	9.05935	8.43839
221063_x_at	RNF123	0.026135	7.60632	7.06139
202738_s_at	PHKB	0.026135	9.96119	9.21832
202739_s_at	PHKB	0.026135	8.95848	8.28734
235278_at	MACROD2	0.026135	7.47762	6.91673
219400_at	CNTNAP1	0.026135	9.34546	8.62948
213123_at	MFAP3	0.026135	9.74274	8.99568
54051_at	PKNOX1	0.026135	7.08813	6.53892
227021_at	KDM1B	0.026135	7.41681	6.83256
227696_at	EXOSC6	0.026135	11.044	10.1346
203897_at	LYRM1	0.026135	9.03756	8.28807
218637_at	IMPACT	0.026135	9.25206	8.45647
1555041_a_at	NAGA	0.026135	8.87524	8.09626
206157_at	PTX3	0.026135	10.3237	9.40877
1557066_at	LUC7L	0.026135	7.15682	6.5207
1552790_a_at	SEC62	0.026135	9.08686	8.20226
225579_at	PQLC3	0.026135	9.30995	8.37916
219003_s_at	MANEA	0.026135	7.50153	6.74478
213714_at	CACNB2	0.026135	8.44569	7.55549
204542_at	ST6GALNAC2	0.026135	6.5608	5.83891
225300_at	KNSTRN	0.026135	9.07506	8.07183
204143_s_at	ENOSF1	0.026135	8.17838	7.1968
221520_s_at	CDCA8	0.026135	8.16823	7.1468
218935_at	EHD3	0.026135	7.93698	6.9372
219332_at	MICALL2	0.026135	8.04053	7.02201
210559_s_at	CDK1	0.026135	9.84413	8.58816
203158_s_at	GLS	0.026135	7.58923	6.5896
211018_at	LSS	0.026135	6.48076	5.6195
213257_at	SARM1	0.026135	7.33438	6.31525
229739_s_at	DENND6B	0.026135	5.86723	5.03548
205673_s_at	ASB9	0.026135	5.64878	4.77992
241745_at	LOC100507557	0.026135	7.79953	6.43434
228671_at	TMEM201	0.026135	6.20139	5.07589
212816_s_at	CBS	0.026135	7.37528	6.02371
207711_at	SOGA1	0.026135	6.70777	5.40708
243302_at	NA	0.026135	4.48884	3.60959
1570183_at	FBXO34	0.0295915	2.79295	3.30841
1555908_at	FAM120A	0.0295915	6.46427	7.46869
1562460_at	CNDP2	0.0295915	7.63757	8.40742
218647_s_at	YRDC	0.0295915	9.37003	9.95179
90610_at	LRCH4	0.0295915	8.58823	9.10834
204105_s_at	NRCAM	0.0295915	13.0337	12.5688
226353_at	SPPL2A	0.0295915	11.1256	10.6963
231319_x_at	KIF9	0.0295915	8.38588	7.959
56256_at	SIDT2	0.0295915	10.129	9.46423
226860_at	TMEM19	0.0295915	9.61179	8.95393
202051_s_at	ZMYM4	0.0295915	10.3318	9.55484
229427_at	SEMA5A	0.0295915	10.1113	9.33313
214306_at	OPA1	0.0295915	9.11105	8.27396
221909_at	RNFT2	0.0295915	9.08587	8.15598
210345_s_at	DNAH9	0.0295915	9.31741	8.0062
228734_at	NA	0.0295915	7.38629	6.2439
230939_at	LOC100996457	0.0295915	6.94588	5.74203
228198_s_at	NA	0.0295915	7.34785	5.88098
229875_at	ZDHHC22	0.0308832	6.21679	6.64643
1554608_at	TGOLN2	0.0312493	5.57419	6.70343
1558705_at	ATOH8	0.0354785	6.85676	7.48278
218737_at	SBNO1	0.0354785	8.39618	9.05273
204152_s_at	MFNG	0.0354785	5.62584	6.02422
226751_at	CNRIP1	0.0354785	10.3986	10.069
227580_s_at	TECPR1	0.0354785	10.1643	9.50842
206857_s_at	FKBP1B	0.0354785	9.84066	9.15234
209461_x_at	WDR18	0.0354785	8.80078	7.85547
221104_s_at	NIPSNAP3B	0.0354785	4.74336	4.12509
235427_at	CFLAR	0.0354785	6.39594	5.42873
206247_at	MICB	0.0411594	6.8569	7.3899
1556181_at	ANKRD65	0.0411594	6.96397	7.3716
200687_s_at	SF3B3	0.0411594	9.32676	8.75606
220022_at	ZNF334	0.0411594	8.48215	7.95896
229741_at	MAVS	0.0411594	8.34265	7.68799
205678_at	AP3B2	0.0411594	6.53097	5.99906
235989_at	NA	0.0411594	7.47577	6.85119
209468_at	LRP5	0.0411594	8.18627	7.50116
204646_at	DPYD	0.0411594	11.7084	10.5614
235628_x_at	FLJ33630	0.0411594	5.95608	5.0524
214409_at	RFPL3S	0.0484169	5.61279	6.72895
214408_s_at	NA	0.0484169	5.11071	5.98044
1554360_at	FCHSD2	0.0484169	7.39393	8.63929
232492_at	BVES-AS1	0.0484169	3.67404	4.29245
219383_at	PRR5L	0.0484169	6.73309	7.85659
241749_at	MURC	0.0484169	6.59271	7.62879
207454_at	GRIK3	0.0484169	5.16388	5.95775
214287_s_at	CDK13	0.0484169	5.8744	6.74678
227212_s_at	PHF19	0.0484169	9.03871	10.2908
230304_at	NA	0.0484169	8.79146	9.99198
242939_at	TFDP1	0.0484169	8.4353	9.56935
228331_at	C11orf31	0.0484169	7.59051	8.59306
228852_at	ENSA	0.0484169	7.79073	8.80518
1558845_at	NA	0.0484169	4.29225	4.83614
210089_s_at	LAMA4	0.0484169	7.0453	7.92212
210656_at	EED	0.0484169	8.80601	9.90129
237031_at	NA	0.0484169	7.31523	8.21921
214377_s_at	CTRL	0.0484169	5.50614	6.17763
1564595_at	NA	0.0484169	3.46904	3.88545
243953_at	FADS2	0.0484169	7.19172	7.9906
226363_at	ABCC5	0.0484169	7.86381	8.62505
238622_at	RAP2B	0.0484169	7.09374	7.69082
225642_at	NA	0.0484169	7.64198	8.20532
239577_at	NA	0.0484169	6.50833	6.98574
222929_at	FAM160B2	0.0484169	6.01993	6.42793
224804_s_at	FAM219B	0.0484169	9.85517	10.4368
203966_s_at	PPM1A	0.0484169	10.2755	10.8623
227680_at	ZNF326	0.0484169	10.1194	10.6574
38157_at	DOM3Z	0.0484169	8.93533	9.38031
210036_s_at	KCNH2	0.0484169	9.93677	10.4005
201713_s_at	RANBP2	0.0484169	10.7407	11.2252
205711_x_at	ATP5C1	0.0484169	11.0766	10.63
218106_s_at	MRPS10	0.0484169	10.1794	9.72868
202554_s_at	GSTM3	0.0484169	11.3187	10.7832
204282_s_at	FARS2	0.0484169	7.76167	7.38623
203720_s_at	ERCC1	0.0484169	10.5483	10.0337
230964_at	FREM2	0.0484169	12.6414	12.0061
224628_at	ERLEC1	0.0484169	11.5567	10.9591
202926_at	NBAS	0.0484169	9.37388	8.87453
218856_at	TNFRSF21	0.0484169	12.4093	11.7427
218584_at	TCTN1	0.0484169	9.14987	8.61305
218503_at	FOCAD	0.0484169	9.16726	8.578
203860_at	PCCA	0.0484169	8.2125	7.66647
209870_s_at	APBA2	0.0484169	8.78953	8.20233
208682_s_at	MAGED2	0.0484169	10.4897	9.76902
212299_at	NEK9	0.0484169	9.32884	8.64912
228296_at	YPEL1	0.0484169	6.57511	6.0938
217969_at	VPS51	0.0484169	10.4235	9.65553
210508_s_at	KCNQ2	0.0484169	11.0325	10.2038
236719_at	LOC100506299	0.0484169	6.11961	5.65977
214220_s_at	ALMS1	0.0484169	7.25968	6.7122
226609_at	DCBLD1	0.0484169	9.65988	8.92103
212672_at	ATM	0.0484169	9.20928	8.47158
205154_at	LRRN2	0.0484169	7.6021	6.97718
241942_at	PXDNL	0.0484169	8.82216	8.08684
65718_at	GPR124	0.0484169	6.33996	5.7925
228111_s_at	DNAH1	0.0484169	5.67652	5.18187
221814_at	GPR124	0.0484169	6.99968	6.37069
238154_at	CEP70	0.0484169	7.55457	6.8013
210609_s_at	TP53I3	0.0484169	8.51545	7.65399
219501_at	ENOX1	0.0484169	6.32404	5.68388
229210_at	RNASEH2B	0.0484169	6.25825	5.59023
242317_at	HIGD1A	0.0484169	8.36836	7.43975
204343_at	ABCA3	0.0484169	8.33118	7.40444
213996_at	YPEL1	0.0484169	7.2415	6.38763
201673_s_at	GYS1	0.0484169	7.74681	6.82509
205472_s_at	DACH1	0.0484169	4.23771	3.72785
219032_x_at	OPN3	0.0484169	8.99426	7.90167
244391_at	TSEN2	0.0484169	6.01917	5.27189
203214_x_at	CDK1	0.0484169	9.88315	8.65164
232256_s_at	LINC00997	0.0484169	6.19101	5.40069
225263_at	HS6ST1	0.0484169	8.46767	7.38455
229602_at	NA	0.0484169	6.18588	5.39248
230448_at	SLC38A10	0.0484169	8.70895	7.58262
223278_at	GJB2	0.0484169	6.46063	5.60376
204865_at	CA3	0.0484169	4.38068	3.7982
211519_s_at	KIF2C	0.0484169	7.79472	6.6799
212489_at	COL5A1	0.0484169	7.04997	6.03313
204242_s_at	ACOX3	0.0484169	8.14043	6.96177
228316_at	CLHC1	0.0484169	7.52864	6.4101
213226_at	CCNA2	0.0484169	9.38378	7.96302
212021_s_at	MKI67	0.0484169	7.56672	6.41579
228323_at	CASC5	0.0484169	8.97103	7.55698
235761_at	NA	0.0484169	4.68098	3.91523
223823_at	KCNMB2	0.0484169	6.86586	5.72956
207959_s_at	DNAH9	0.0484169	9.4957	7.83087
203837_at	MAP3K5	0.0484169	5.87909	4.84127
215030_at	GRSF1	0.0484169	7.38224	6.01566
234996_at	CALCRL	0.0484169	3.61249	2.93506
210276_s_at	TRIOBP	0.0484169	6.76805	5.46703
212655_at	ZCCHC14	0.0484169	10.1614	8.07371
229585_at	ADAMTSL1	0.0484169	7.31174	5.76643
204857_at	MAD1L1	0.0484169	6.6268	5.22337
1558409_at	NA	0.0484169	5.87248	4.62713
229139_at	JPH1	0.0484169	7.10204	5.44593
219871_at	FLJ13197	0.0484169	5.49189	4.14047
229824_at	SHC3	0.0484169	9.85428	7.38467
